# Supplementary material for: Synthesis and Activity of Triazole-Adenosine Analogs as Protein Arginine Methyltransferase 5 Inhibitors
Source: Molecules. 2022 Jun 11;27(12):3779. doi: 10.3390/molecules27123779 (PMC9228412; doi:10.3390/molecules27123779)
Supplement: Supplementary file 1 [file molecules-27-03779-s001.zip]

Archive with 2 entries (2 files):
- Supplementary docking figures.pdf
- Supplementary Spectral Data.pptx
